# Supplementary material for: Perceptual Gaps Between Clinicians and Technologists on Health Information Technology-Related Errors in Hospitals: Observational Study
Source: JMIR Hum Factors. 2021 Feb 5;8(1):e21884. doi: 10.2196/21884 (PMC7971770; doi:10.2196/21884)
Supplement: Multimedia Appendix 4 [file humanfactors_v8i1e21884_app4.xlsx]

## Sheet: Sheet1
Appendix B.
List of Errors
Errors	Citation
subject was supposed to enter a prescription for Amoxicillin 250 mg po q8h X 7 days (21 dispensed). However the subject failed to change the default dosage amount and dispenses too much medication (30 dispensed)	Kushniruk A, Triola M, Stein B, Borycki E, Kannry J. The relationship of usability to medical error: an evaluation of errors associated with usability problems in the use of a handheld application for prescribing medications. Stud Health Technol Inform 2004;107(Pt 2):1073-6
Copied and pasted charting in the wrong window: “Before you couldn’t easily get into someone else’s chart accidentally...because you would have to pull the chart and open it.”	Ratanawongsa N, Matta GY, Bohsali FB, Chisholm MS. Reducing misses and near misses related to multitasking on the electronic health record: Observational study and qualitative analysis. JMIR Hum Factors. 2018 Jan-Mar;5(1):e4. doi: 10.2196/humanfactors.9371.
In general practice ward, the doctor consulted a patient with another patient's records and prescribed according to wrong records. The patient died later the same day from taking it. No further details were available	Magrabi F , Baker M , Sinha I , et al . Clinical safety of England’s national programme for IT: a retrospective analysis of all reported safety events 2005 to 2011. Int J Med Inform 2015;84:198–206.doi:10.1016/j.ijmedinf.2014.12.003
A patient suffering from chest pain advised the receptionist in a GP surgery. The receptionist intended to alert the GP about this patient via the practice software, but sent the message to him or herself instead. The patient later died from a myocardial infarction	Magrabi F , Baker M , Sinha I , et al . Clinical safety of England’s national programme for IT: a retrospective analysis of all reported safety events 2005 to 2011. Int J Med Inform 2015;84:198–206.doi:10.1016/j.ijmedinf.2014.12.003
A patient received only half of their usual quantity of blood pressure medication because a repeat prescription for the medication did not transfer to a new software system when the patient's historical records were migrated. Because they did not have enough medication the patient tried to stretch out the old dose by taking the medication on alternate days. The patient had a stroke, but made a fu…	Magrabi F , Baker M , Sinha I , et al . Clinical safety of England’s national programme for IT: a retrospective analysis of all reported safety events 2005 to 2011. Int J Med Inform 2015;84:198–206.doi:10.1016/j.ijmedinf.2014.12.003
A child had a full body x-ray. Some of the images went missing in a PACS when they were digitized. The x-ray was repeated to acquire the missing images, re-exposing the child to high levels of radiation.	Magrabi F , Baker M , Sinha I , et al . Clinical safety of England’s national programme for IT: a retrospective analysis of all reported safety events 2005 to 2011. Int J Med Inform 2015;84:198–206.doi:10.1016/j.ijmedinf.2014.12.003
Rifampicin was not listed in the CPOE. The consequence was that the physician could not order rifampicin in the CPOE	Cheung, K. C., van der Veen, W., Bouvy, M. L., Wensing, M., van den Bemt, P. M., & de Smet, P. A. (2014). Classification of medication incidents associated with information technology. Journal of the American Medical Informatics Association : JAMIA, 21(e1), e63–e70. doi:10.1136/amiajnl-2013-001818
When an update is made to the frequency field on an existing prescription, the frequency schedule ID is not simultaneously updated on new orders sent to the pharmacy via [application].	Myers, R. B., Jones, S. L., & Sittig, D. F. (2011). Review of Reported Clinical Information System Adverse Events in US Food and Drug Administration Databases. Applied clinical informatics, 2(1), 63–74. doi:10.4338/ACI-2010-11-RA-0064
Monitoring and Eavesdropping on Patient Vital Signs by hacking into the packet transfer from an IOT device to the central system	Leyden J., (2018), Medical device vuln allows hackers to falsify patients'vitals., https://www.theregister.co.uk/2018/08/14/patient_monitor_hack/
Vulnerabilities of Hostpital's IOT devices were exploited to initiate a DDoS attack to bring down Hospital's servers which disrupted normal functioning.	Williams P.AH. and Woodward A.J., Cybersecurity vulnerabilities in medical devices: a complex environment and multifaceted problem, Med Devices (Auckl). 2015; 8: 305-316
Use of portable devices that are not password protected makes the patient record vulnerable to invasion of privacy	Williams P.AH. and Woodward A.J., Cybersecurity vulnerabilities in medical devices: a complex environment and multifaceted problem, Med Devices (Auckl). 2015; 8: 305-316
Incompatible data standards across multiple mobile applications led to the missing of vital data fields which led to information loss	Williams P.AH. and Woodward A.J., Cybersecurity vulnerabilities in medical devices: a complex environment and multifaceted problem, Med Devices (Auckl). 2015; 8: 305-316
